# Supplementary material for: The carbon footprint of Italian schools meals: An optimal choice of dishes in vegan, vegetarian, and omnivorous menus
Source: Front Nutr. 2022 Aug 31;9:854049. doi: 10.3389/fnut.2022.854049 (PMC9470960; doi:10.3389/fnut.2022.854049)
Supplement: Supplementary file 1 [file Data_Sheet_1.xlsx]

## Sheet: Table SM1
			TABLE SM1: vegan dishes
			Nutritional values and carbon footprint per portion
			ENERGY	FAT	CARB	SUGARS	PROTEIN	FIBERS	SODIUM	CALCIUM	IRON	VIT B12	CO2eq
			(Kcal)	(g)	(g)	(g)	(g)	(g)	(mg)	(mg)	(mg)	(μg)	(g)
	First-course dishes	Creamy chickpea pasta	253.34	6.51	36.33	2.62	10.16	5.52	20.23	55.72	2.57	0	90.82
		Creamy bean pasta	244.64	5.1	35.91	2.38	10.91	6.72	19.93	52.72	3.29	0	80.62
		Creamy lentil pasta	246.14	4.92	37.59	2.05	10.7	5.58	20.83	30.22	3.05	0	98.62
		Creamy vegetable pasta (version 1)	179.13	5.02	26.72	3.95	5.1	3.23	49.01	38.54	1.24	0	127.98
		Creamy vegetable pasta (version 2)	183.86	4.99	27.28	4.21	5.14	4.6	41.59	38.73	1.34	0	108.28
		Pasta with pesto sauce	327.7	10.1	47.71	2.28	9.04	2.73	271.44	51.85	1.2	0	152.45
		Pasta with tomato sauce	289.6	5.51	48.28	3.6	9.02	3.35	100.47	34.66	1.7	0	204.72
		Pasta with tomato sauce and basil	287.24	5.48	47.86	3.27	8.98	3.17	96.74	32.49	1.69	0	202.88
		Pasta with vegan sauce	293.8	5.57	49.07	4.21	9.09	3.64	105.56	37.62	1.73	0	207.44
		Pasta with vegetables	292.9	5.57	48.64	3.96	9.27	3.56	102.27	38.4	1.77	0	218.72
		Pasta marinara	285.84	5.47	47.57	2.99	8.93	3.12	96.24	31.24	1.67	0	201.78
		Pasta with tomato sauce and oregano	285.84	5.47	47.57	2.99	8.93	3.12	96.24	31.24	1.67	0	201.78
		Pasta with zucchini	279.2	5.36	47.07	2.49	8.61	2.57	10.74	23.09	1.22	0	126.88
		Pasta and potatoes	174.59	4.67	27.12	1.75	4.54	1.98	18.57	17.41	0.93	0	74.92
		Rice and potatoes	179.39	4.41	30.78	1.16	3.2	1.39	16.49	21.16	0.95	0	104.32
		Tomato risotto	300.8	4.9	56.82	2.23	5.9	1.98	95.63	43.41	1.75	0	273.32
		Saffron risotto	283.8	4.64	54.89	0.4	5	0.79	2.3	24.36	1.12	0	167.48
		Creamy pea risotto	296	4.7	56.19	1.2	6.08	2.05	28.1	28.36	1.52	0	176.48
		Endive risotto	289.8	4.73	55.7	1.21	5.27	1.27	5.3	52.26	1.63	0	179.78
		Pumpkin risotto	292.5	4.67	55.94	1.15	5.33	2.44	2.3	30.36	1.39	0	174.68
		Zucchini risotto	288.75	4.72	55.43	0.93	5.37	1.1	5	29.97	1.23	0	188.48
		Pasta with peas	211.3	5.87	29.86	3.13	7.38	4.4	68.93	19.46	1.62	0	88.35
		Lemon risotto	285.88	4.73	56.77	1.17	5.13	0.92	8.7	27.91	1.16	0	217.8
		Vegetable soup with rice	259.27	3.87	43.51	1.84	10.02	6.52	9.09	59.31	3.47	0	100.71
		Traditional Genova vegetable soup	288.99	5.64	43.19	2.74	12.79	8.18	53.84	68.88	3.95	0	85.5
		Pasta with eggplants	295.04	5.63	48.61	4.03	9.33	4.16	97.44	37.24	1.75	0	209.38
		Artichoke risotto	297.28	4.72	55.94	1.21	6.09	3	55.6	59.01	1.53	0	180.9
		Soup with rice and peas	170.15	4.44	26.57	2.22	4.5	3.08	69.78	22.32	1.41	0	117.38
		Pasta with pumpkin	299	6.31	48.45	3.27	8.79	5.45	7.19	27.61	1.61	0	116.55
		Pasta with capers and olives	304.41	8.04	46.97	2.25	8.71	3.14	261.41	30.42	1.59	0.001	161.64
		Creamy potato barley soup	204.2	4.49	33.54	0.86	4.72	4.17	3.25	20.15	1.48	0	46.68
		Soup with rice and spinaches	162.6	4.69	25.14	0.29	4.17	1.46	60.88	56.71	2.21	0	99.18
		Soup with rice and cabbage	201.5	4.42	34.64	2.04	4.23	2.56	1.15	56.97	1.39	0	102.38
		Rice with creamy leek	303.41	4.96	56.81	1.98	6.39	2.71	14.95	75.35	1.81	0	183.84
		Tomato pizza	272.64	5.93	45.43	2.57	6.85	3.54	91.48	32.13	1.52	0	151.55
		Vegan lasagna	303.44	11.4	31.21	4.63	15.42	7.38	207.76	279.97	3.42	0.005	316.58
	Second-course dishes	Chickpeas with olive oil	250.8	8.78	28.14	2.22	12.57	8.16	3.85	85.21	3.84	0	62.55
		Chickpea and zucchini vegan frittata	234.4	8.5	24.58	6.52	11.96	6.03	37.65	33.73	2.65	0	120.85
		Chickpeas flour pie	261.8	9.01	28.49	6.83	13.52	6.53	39.15	28.26	2.94	0	92.45
		Soya cutlet	190.43	9.84	13.79	2.48	9.26	3.73	1.3	59.96	4.2	0	38.35
		Vegan cutlet	162.93	5.11	20.71	3.79	7.28	3.42	39.46	19.83	1.59	0	51.61
		Tofu cream with olives	141.69	10.77	1.87	0.36	8.27	0.83	216.12	67.63	1.67	0.001	157.87
		Legume croquettes	221.71	5.68	30.23	1.95	9.24	7.22	4.34	55.16	3.56	0	54.45
		Beans with tomato sauce	225.55	6	26.52	3.27	12.43	9.99	122.25	75.96	4.7	0	89.35
		Chickpea hamburger	293.64	9.03	37.48	2.82	13.78	8.54	51.85	98.41	4.09	0	69.99
		Tofu hamburger	333.37	7.79	47.71	2.53	16.95	2.65	352.02	121.44	3.05	0	220
		Vegan hamburger	249.15	7.17	35.29	2.97	8.37	5.13	14.75	37.46	1.66	0	183.95
		Chickpea hummus	277.18	15.97	20.24	1.53	11.03	7.68	3.2	201.11	4.75	0	56.75
		Lentils with tomato sauce	136.73	5.47	13.85	1.98	6.35	4.39	94.14	31.95	2.54	0	146.03
		Stew peas	119.6	5.36	8.09	5.09	6.56	7.61	155.55	25.26	2.42	0	71.45
		Chickpea and millet croquettes	276.4	8.27	37.84	1.28	9.7	6.91	4.42	40.51	3.19	0	71.38
		Seitan with spinaches	167.4	7.34	7.52	0.97	16.47	2.82	390.85	105.61	4.38	0.023	85.95
		Tempeh with vegetables	307.09	14.45	21.42	5.58	17.62	9.59	792.53	122.13	3.52	0.011	203.7
		Pan-fried tofu	280.35	10.58	31.37	1.18	12.75	2.07	751.34	72.9	2.21	0	187.35
		Potatoes and white beans	296.25	6.22	43.58	2.99	12.69	9.64	38.86	73.13	4.5	0	93.15
		Eggplant and chickpea stew	127.69	6.4	11.12	4.4	4.5	4.85	49.75	42.21	1.47	0	106.5
		Backed tofu with lemon and herbs	223.21	12.78	10.98	1.09	14.6	1.24	58.97	123.71	3.14	0.005	249.15
	Vegan side dishes	Braised chard	69.6	5.75	2.45	1.8	1.53	2.7	80.05	37.51	1.28	0	151.35
		Broccoli with olive oil	94.5	5.6	4.65	4.65	4.53	4.65	18.25	42.01	1.2	0	101.85
		Braised artichokes	94.5	5.3	3.75	2.85	4.08	8.25	199.75	129.01	1.5	0	65.85
		Sliced carrots	85.5	5.51	7.9	6.12	0.68	2.72	44.3	25.56	0.25	0	48.7
		Green beans with olive oil	81	5.15	3.6	3.6	3.18	4.35	3.25	52.51	1.35	0	94.35
		Fennel salad	71.16	5.6	3.16	2.64	1.23	3.12	26.65	44.41	0.24	0	73.95
		Fresh tomato salad	68.16	5.31	2.99	2.98	1.06	1.44	4.11	9.78	0.15	0	70.35
		Mixed green salad with cucumber	74.59	5.48	4.35	3.78	1.3	1.93	18.72	31.15	0.46	0	58.85
		Mixed green salad	78.62	5.55	4.93	4.16	1.48	2.61	28.55	43.61	0.56	0	60.85
		Green salad	60.4	5.28	1.54	1.54	1.29	1.05	6.55	31.51	0.56	0	45.05
		Spinach with olive oil	97.5	6.05	4.35	0.6	5.13	2.85	150.25	117.01	4.35	0	67.35
		Zucchini au gratin	84.03	5.47	5.81	2.89	2.27	1.7	29.75	32.46	0.63	0	123.83
		Sauteed zucchini	69.75	5.39	2.7	2.69	1.87	1.58	13.75	28.06	0.54	0	121.35
		Eggplants with tomato sauce	87.76	5.73	4.8	4.8	1.94	4.67	27.75	29.73	0.5	0	74.65
		Cabbage with tomato sauce	95.82	5.26	6.46	6.45	3.45	4.86	45.05	152.75	1.71	0	102.85
		Field mushrooms with parsley	82.95	5.6	3.68	1.5	3.48	2.55	7.75	15.01	1.8	0	325.35
		Green bean with tomato sauce	88.32	5.26	4.36	4.35	3.6	4.86	48.05	60.95	1.66	0	146.35
		Peppers au gratin	134.64	7.53	13.01	7.46	2.33	5.49	237.67	20.33	0.65	0.001	125.54
		Peppers with olive oil	99.9	5.75	8.97	7.2	1.62	4.8	7.75	7.21	0.32	0	113.85
		Mix of potatoes, carrots and green beans	106.91	5.28	11.34	3.15	2.13	2.87	14.17	28.66	0.89	0	56.35
		Backed potatoes	165.75	5.27	24.3	1.17	3.27	2.7	0.91	21.46	1.37	0	52.35
		Boiled potatoes with olive oil	165.75	5.27	24.3	1.17	3.27	2.7	0.91	21.46	1.37	0	52.35
		Crispy backed potatoes	165.75	5.27	24.3	1.17	3.27	2.7	0.91	21.46	1.37	0	52.35
		Sauteed potatoes	165.75	5.27	24.3	1.17	3.27	2.7	0.91	21.46	1.37	0	52.35
		Stewed early potatoes	159.6	5.45	23.85	0.3	2.85	1.95	34.75	15.01	0.9	0	52.35
		Bread	110.4	0.64	21.76	1.1	3.28	1.54	204.8	12.44	0.5	0	35.6
		Fruit	89.25	0.39	17.4	14.84	1.05	2.96	5.18	21.75	0.27	0	59.55

## Sheet: Table SM2
			TABLE SM2: vegetarian dishes
			Nutritional values and carbon footprint per portion
			ENERGY	FAT	CARB	SUGARS	PROTEIN	FIBERS	SODIUM	CALCIUM	IRON	VIT B12	CO2eq
			(Kcal)	(g)	(g)	(g)	(g)	(g)	(mg)	(mg)	(mg)	(μg)	(g)
	First-course dishes	Creamy chickpea pasta	253.34	6.51	36.33	2.62	10.16	5.52	20.23	55.72	2.57	0	90.82
		Creamy bean pasta	244.64	5.1	35.91	2.38	10.91	6.72	19.93	52.72	3.29	0	80.62
		Creamy lentil pasta	246.14	4.92	37.59	2.05	10.7	5.58	20.83	30.22	3.05	0	98.62
		Creamy vegetable pasta (version 1)	199.43	6.57	26.72	3.95	6.65	3.23	80.41	87.54	1.24	0.132	190.68
		Creamy vegetable pasta (version 2)	204.16	6.54	27.28	4.21	6.69	4.6	72.99	87.73	1.35	0.132	170.98
		Pasta with pesto sauce	327.7	10.1	47.71	2.28	9.04	2.73	271.44	51.85	1.2	0	152.45
		Pasta with tomato sauce	309.9	7.06	48.28	3.6	10.58	3.35	131.87	83.66	1.71	0.132	267.42
		Pasta with tomato sauce and basil	307.54	7.03	47.86	3.27	10.53	3.17	128.14	81.49	1.69	0.132	265.58
		Pasta with vegan sauce	314.1	7.12	49.07	4.21	10.64	3.64	136.96	86.62	1.73	0.132	270.14
		Pasta with vegetables	313.2	7.12	48.64	3.96	10.82	3.56	133.67	87.4	1.78	0.132	281.42
		Pasta marinara	285.84	5.47	47.57	2.99	8.93	3.12	96.24	31.24	1.67	0	201.78
		Pasta with tomato sauce and oregano	285.84	5.47	47.57	2.99	8.93	3.12	96.24	31.24	1.67	0	201.78
		Pasta with zucchini	299.5	6.91	47.07	2.49	10.17	2.57	42.14	72.09	1.22	0.132	189.58
		Pasta and potatoes	194.89	6.22	27.12	1.75	6.09	1.98	49.97	66.41	0.93	0.132	137.62
		Rice and potatoes	199.69	5.96	30.78	1.16	4.75	1.39	47.89	70.16	0.95	0.132	167.02
		Tomato risotto	321.1	6.45	56.82	2.23	7.45	1.98	127.03	92.41	1.76	0.132	336.02
		Saffron risotto	304.1	6.19	54.89	0.4	6.55	0.79	33.7	73.36	1.13	0.132	230.18
		Creamy pea risotto	316.3	6.25	56.19	1.2	7.63	2.05	59.5	77.36	1.53	0.132	239.18
		Endive risotto	310.1	6.28	55.7	1.21	6.82	1.27	36.7	101.26	1.64	0.132	242.48
		Pumpkin risotto	312.8	6.22	55.94	1.15	6.88	2.44	33.7	79.36	1.4	0.132	237.38
		Zucchini risotto	309.05	6.27	55.43	0.93	6.92	1.1	36.4	78.97	1.23	0.132	251.18
		Pasta with peas	211.3	5.87	29.86	3.13	7.38	4.4	68.93	19.46	1.62	0	88.35
		Lemon risotto	306.18	6.28	56.77	1.17	6.68	0.92	40.1	76.91	1.17	0.132	280.5
		Vegetable soup with rice	279.57	5.42	43.51	1.84	11.57	6.52	40.49	108.31	3.47	0.132	163.41
		Traditional Genova vegetable soup	309.29	7.19	43.19	2.74	14.34	8.18	85.24	117.88	3.96	0.132	148.2
		Pasta with eggplants	315.34	7.18	48.61	4.03	10.88	4.16	128.84	86.24	1.75	0.132	272.08
		Artichoke risotto	317.58	6.27	55.94	1.21	7.64	3	87	108.01	1.53	0.132	243.6
		Soup with rice and peas	190.45	5.99	26.57	2.22	6.06	3.08	101.18	71.32	1.41	0.132	180.08
		Pasta with pumpkin	319.3	7.86	48.45	3.27	10.34	5.45	38.59	76.61	1.62	0.132	179.25
		Pasta with capers and olives	304.41	8.04	46.97	2.25	8.71	3.14	261.41	30.42	1.59	0.001	161.64
		Creamy potato barley soup	224.5	6.04	33.54	0.86	6.28	4.17	34.65	69.15	1.49	0.132	109.38
		Soup with rice and spinaches	182.9	6.24	25.14	0.29	5.73	1.46	92.28	105.71	2.22	0.132	161.88
		Soup with rice and cabbage	221.8	5.97	34.64	2.04	5.78	2.56	32.55	105.97	1.4	0.132	165.08
		Rice with creamy leek	323.71	6.51	56.81	1.98	7.94	2.71	46.35	124.35	1.81	0.132	246.54
		Tomato pizza	272.64	5.93	45.43	2.57	6.85	3.54	91.48	32.13	1.52	0	151.55
		Vegan lasagna	303.44	11.4	31.21	4.63	15.42	7.38	207.76	279.97	3.42	0.005	316.58
		Pasta with butter and parmesan	342.98	12.02	46.15	1.57	10.61	2.1	59.18	94.53	1.06	0.228	269.82
		Egg pasta with tomato sauce	303.3	8.64	43.02	3.43	10.93	3.14	145.83	90.31	1.8	0.306	371.72
		Pasta with tomato sauce and ricotta cheese	321	7.81	49.12	4.44	10.92	3.35	117.47	67.86	1.76	0	272.72
		Parmesan rice	354.18	11.41	54.69	0.2	7.49	0.74	54.34	103.28	1.11	0.228	338.42
		Pasta with tomato sauce and butter	332.36	8.14	51.03	4.29	10.99	3.24	126.46	92.51	1.72	0.205	290.67
		Mushroom risotto	298.82	5.04	55.62	0.55	6.81	1.42	23.44	57.21	1.58	0.086	307.24
		Pasta with caciotta cheese	337.06	9.06	46.95	2.29	14.93	2.1	159.26	218.7	1.13	0.493	358.22
		Parmesan rice soup	184.7	8.14	23.78	0.42	3.77	0.38	33.83	61.12	0.5	0.139	173.45
		Dumplings with tomato sauce	368.01	6.98	60.76	4.29	11.06	6.23	129.52	94.67	3.08	0.224	254.6
		Rice with vegetables	335.2	7.57	57.78	2.46	7.62	2.74	67.69	77.64	1.61	0.111	262.19
		Pasta with tomato sauce and mozzarella cheese	337.16	9.1	48.95	4.22	12.28	3.36	70.66	136.82	1.25	0.421	298.3
		Vegetable summer soup	191.18	5.51	26.81	2.43	6.85	2.72	33.12	61.56	1.25	0.166	186.83
		Pasta with tomato sauce, peas and green beans	299.76	4.98	49.38	4.35	11.05	4.65	138.45	71.83	2.13	0.084	268.33
		Baked pasta with bechamel sauce	321.25	7.06	51.26	3.09	11.12	2.31	52.19	102.41	1.14	0.288	231.7
		Pizza Margherita	386.14	14.78	45.81	2.92	15.1	3.54	211.48	304.63	1.74	1.14	561.55
		Semolina gnocchi	359.47	13.34	43.43	8.03	15.16	1.69	136.66	278.69	0.89	1.227	456.58
	Second-course dishes	Chickpeas with olive oil	250.8	8.78	28.14	2.22	12.57	8.16	3.85	85.21	3.84	0	62.55
		Chickpea and zucchini vegan frittata	234.4	8.5	24.58	6.52	11.96	6.03	37.65	33.73	2.65	0	120.85
		Chickpeas flour pie	261.8	9.01	28.49	6.83	13.52	6.53	39.15	28.26	2.94	0	92.45
		Soya cutlet	190.43	9.84	13.79	2.48	9.26	3.73	1.3	59.96	4.2	0	38.35
		Vegan cutlet	162.93	5.11	20.71	3.79	7.28	3.42	39.46	19.83	1.59	0	51.61
		Tofu cream with olives	141.69	10.77	1.87	0.36	8.27	0.83	216.12	67.63	1.67	0.001	157.87
		Legume croquettes	221.71	5.68	30.23	1.95	9.24	7.22	4.34	55.16	3.56	0	54.45
		Beans with tomato sauce	225.55	6	26.52	3.27	12.43	9.99	122.25	75.96	4.7	0	89.35
		Chickpea hamburger	293.64	9.03	37.48	2.82	13.78	8.54	51.85	98.41	4.09	0	69.99
		Tofu hamburger	333.37	7.79	47.71	2.53	16.95	2.65	352.02	121.44	3.05	0	220
		Vegan hamburger	249.15	7.17	35.29	2.97	8.37	5.13	14.75	37.46	1.66	0	183.95
		Chickpea hummus	277.18	15.97	20.24	1.53	11.03	7.68	3.2	201.11	4.75	0	56.75
		Lentils with tomato sauce	136.73	5.47	13.85	1.98	6.35	4.39	94.14	31.95	2.54	0	146.03
		Stew peas	119.6	5.36	8.09	5.09	6.56	7.61	155.55	25.26	2.42	0	71.45
		Chickpea and millet croquettes	276.4	8.27	37.84	1.28	9.7	6.91	4.42	40.51	3.19	0	71.38
		Seitan with spinaches	167.4	7.34	7.52	0.97	16.47	2.82	390.85	105.61	4.38	0.023	85.95
		Tempeh with vegetables	307.09	14.45	21.42	5.58	17.62	9.59	792.53	122.13	3.52	0.011	203.7
		Pan-fried tofu	280.35	10.58	31.37	1.18	12.75	2.07	751.34	72.9	2.21	0	187.35
		Potatoes and white beans	296.25	6.22	43.58	2.99	12.69	9.64	38.86	73.13	4.5	0	93.15
		Eggplant and chickpea stew	127.69	6.4	11.12	4.4	4.5	4.85	49.75	42.21	1.47	0	106.5
		Backed tofu with lemon and herbs	223.21	12.78	10.98	1.09	14.6	1.24	58.97	123.71	3.14	0.005	249.15
		Frittata with spinaches	132.18	10.12	1.3	0.3	8.66	0.76	121.04	99.01	2.11	0.804	224.3
		Frittata with herbs	118.18	9.84	0.14	0.14	7.3	0	81.04	67.81	0.95	0.804	210.7
		Frittata with zucchini	124.78	9.95	0.86	0.85	7.8	0.42	84.64	75.29	1.09	0.804	238.7
		Caprese salad	218.06	16.7	3.51	3.47	12.6	1.44	172.06	391.28	0.45	1.596	641.08
		Potato frittata	215.8	11.64	16.34	0.92	10.09	1.8	94.09	101.71	1.86	0.857	263.05
		Omelette	133.3	11.19	0.41	0.4	7.79	0	75.65	50.42	1.13	0.889	261.65
		Asiago cheese	178	12.8	0	0	16.05	0	380	385	0.35	0	512
		Caciotta cheese	169	13.7	0.28	0.14	10.9	0	255	313	0.14	0.68	432.5
		Crescenza cheese	196.7	16.31	1.33	1.33	11.27	0	245	389.9	0.07	0	344.4
		Montasio cheese	188.5	15.1	0.5	0.5	12.7	0	850	475	0.15	0	432.5
		Provolone cheese	170	13.3	0	0	12.8	0	438	378	0.26	0.73	432.5
		Frittata	106	8.91	0.14	0.14	6.37	0	62.2	38.41	0.94	0.725	173.08
		Mozzarella cheese	169	14.5	0.16	0	9.43	0	128.05	169	0.07	0.293	533
		Scrambled eggs	100.12	8.23	0.17	0.17	6.38	0	63	39.11	0.94	0.732	193.92
	Vegan side dishes	Braised chard	69.6	5.75	2.45	1.8	1.53	2.7	80.05	37.51	1.28	0	151.35
		Broccoli with olive oil	94.5	5.6	4.65	4.65	4.53	4.65	18.25	42.01	1.2	0	101.85
		Braised artichokes	94.5	5.3	3.75	2.85	4.08	8.25	199.75	129.01	1.5	0	65.85
		Sliced carrots	85.5	5.51	7.9	6.12	0.68	2.72	44.3	25.56	0.25	0	48.7
		Green beans with olive oil	81	5.15	3.6	3.6	3.18	4.35	3.25	52.51	1.35	0	94.35
		Fennel salad	71.16	5.6	3.16	2.64	1.23	3.12	26.65	44.41	0.24	0	73.95
		Fresh tomato salad	68.16	5.31	2.99	2.98	1.06	1.44	4.11	9.78	0.15	0	70.35
		Mixed green salad with cucumber	74.59	5.48	4.35	3.78	1.3	1.93	18.72	31.15	0.46	0	58.85
		Mixed green salad	78.62	5.55	4.93	4.16	1.48	2.61	28.55	43.61	0.56	0	60.85
		Green salad	60.4	5.28	1.54	1.54	1.29	1.05	6.55	31.51	0.56	0	45.05
		Spinach with olive oil	97.5	6.05	4.35	0.6	5.13	2.85	150.25	117.01	4.35	0	67.35
		Zucchini au gratin	84.03	5.47	5.81	2.89	2.27	1.7	29.75	32.46	0.63	0	123.83
		Sauteed zucchini	69.75	5.39	2.7	2.69	1.87	1.58	13.75	28.06	0.54	0	121.35
		Eggplants with tomato sauce	87.76	5.73	4.8	4.8	1.94	4.67	27.75	29.73	0.5	0	74.65
		Cabbage with tomato sauce	95.82	5.26	6.46	6.45	3.45	4.86	45.05	152.75	1.71	0	102.85
		Field mushrooms with parsley	82.95	5.6	3.68	1.5	3.48	2.55	7.75	15.01	1.8	0	325.35
		Green bean with tomato sauce	88.32	5.26	4.36	4.35	3.6	4.86	48.05	60.95	1.66	0	146.35
		Peppers au gratin	134.64	7.53	13.01	7.46	2.33	5.49	237.67	20.33	0.65	0.001	125.54
		Peppers with olive oil	99.9	5.75	8.97	7.2	1.62	4.8	7.75	7.21	0.32	0	113.85
		Mix of potatoes, carrots and green beans	106.91	5.28	11.34	3.15	2.13	2.87	14.17	28.66	0.89	0	56.35
		Backed potatoes	165.75	5.27	24.3	1.17	3.27	2.7	0.91	21.46	1.37	0	52.35
		Boiled potatoes with olive oil	165.75	5.27	24.3	1.17	3.27	2.7	0.91	21.46	1.37	0	52.35
		Crispy backed potatoes	165.75	5.27	24.3	1.17	3.27	2.7	0.91	21.46	1.37	0	52.35
		Sauteed potatoes	165.75	5.27	24.3	1.17	3.27	2.7	0.91	21.46	1.37	0	52.35
		Stewed early potatoes	159.6	5.45	23.85	0.3	2.85	1.95	34.75	15.01	0.9	0	52.35
		Fennels au gratin	96.53	6.43	6.28	3.45	2.45	4	57.81	78.41	0.37	0.053	115.29
		Spinachs with butter and parmesan	106.39	6.44	4.4	0.64	6.38	2.85	176.37	157.09	4.36	0.114	143.56
		Carrots with butter	97.95	4.9	11.43	9.04	0.98	4.05	65.75	38.39	0.36	0.009	78.4
		Vegetables au gratin	83.53	4.06	7.55	4.77	2.9	3.52	40.09	52.48	0.45	0.084	141.92
		Baked asparagus with bechamel sauce	103.86	4.77	7.86	4.99	6.23	2.9	36.17	96.73	1.37	0.21	220.26
		Baked caulifower with bechamel sauce	106.76	5.69	7.16	3.64	5.04	3.47	43.87	100.03	0.48	0.21	158.86
		Fennels with butter	86.59	6.14	3.99	3.34	2.78	3.9	59.37	95.59	0.31	0.114	164.56
		Mashed potatoes	212.76	8.23	26.62	3.45	6.02	2.7	47.22	117.42	1.38	0.34	212.95
		Potato croquettes	200.58	6.53	28.28	1.5	5.31	2.86	37.04	37.23	1.7	0.184	128.38
		Bread	110.4	0.64	21.76	1.1	3.28	1.54	204.8	12.44	0.5	0	35.6
		Fruit	89.25	0.39	17.4	14.84	1.05	2.96	5.18	21.75	0.27	0	59.55

## Sheet: Table SM3
			TABLE SM3: omnivorous dishes
			Nutritional values and carbon footprint per portion
			ENERGY	FAT	CARB	SUGARS	PROTEIN	FIBERS	SODIUM	CALCIUM	IRON	VIT B12	CO2eq
			(Kcal)	(g)	(g)	(g)	(g)	(g)	(mg)	(mg)	(mg)	(μg)	(g)
	First-course dishes	Creamy chickpea pasta	253.34	6.51	36.33	2.62	10.16	5.52	20.23	55.72	2.57	0	90.82
		Creamy bean pasta	244.64	5.1	35.91	2.38	10.91	6.72	19.93	52.72	3.29	0	80.62
		Creamy lentil pasta	246.14	4.92	37.59	2.05	10.7	5.58	20.83	30.22	3.05	0	98.62
		Creamy vegetable pasta (version 1)	199.43	6.57	26.72	3.95	6.65	3.23	80.41	87.54	1.24	0.132	190.68
		Creamy vegetable pasta (version 2)	204.16	6.54	27.28	4.21	6.69	4.6	72.99	87.73	1.35	0.132	170.98
		Pasta with pesto sauce	327.7	10.1	47.71	2.28	9.04	2.73	271.44	51.85	1.2	0	152.45
		Pasta with tomato sauce	309.9	7.06	48.28	3.6	10.58	3.35	131.87	83.66	1.71	0.132	267.42
		Pasta with tomato sauce and basil	307.54	7.03	47.86	3.27	10.53	3.17	128.14	81.49	1.69	0.132	265.58
		Pasta with vegan sauce	314.1	7.12	49.07	4.21	10.64	3.64	136.96	86.62	1.73	0.132	270.14
		Pasta with vegetables	313.2	7.12	48.64	3.96	10.82	3.56	133.67	87.4	1.78	0.132	281.42
		Pasta marinara	285.84	5.47	47.57	2.99	8.93	3.12	96.24	31.24	1.67	0	201.78
		Pasta with tomato sauce and oregano	285.84	5.47	47.57	2.99	8.93	3.12	96.24	31.24	1.67	0	201.78
		Pasta with zucchini	299.5	6.91	47.07	2.49	10.17	2.57	42.14	72.09	1.22	0.132	189.58
		Pasta and potatoes	194.89	6.22	27.12	1.75	6.09	1.98	49.97	66.41	0.93	0.132	137.62
		Rice and potatoes	199.69	5.96	30.78	1.16	4.75	1.39	47.89	70.16	0.95	0.132	167.02
		Tomato risotto	321.1	6.45	56.82	2.23	7.45	1.98	127.03	92.41	1.76	0.132	336.02
		Saffron risotto	304.1	6.19	54.89	0.4	6.55	0.79	33.7	73.36	1.13	0.132	230.18
		Creamy pea risotto	316.3	6.25	56.19	1.2	7.63	2.05	59.5	77.36	1.53	0.132	239.18
		Endive risotto	310.1	6.28	55.7	1.21	6.82	1.27	36.7	101.26	1.64	0.132	242.48
		Pumpkin risotto	312.8	6.22	55.94	1.15	6.88	2.44	33.7	79.36	1.4	0.132	237.38
		Zucchini risotto	309.05	6.27	55.43	0.93	6.92	1.1	36.4	78.97	1.23	0.132	251.18
		Pasta with peas	211.3	5.87	29.86	3.13	7.38	4.4	68.93	19.46	1.62	0	88.35
		Lemon risotto	306.18	6.28	56.77	1.17	6.68	0.92	40.1	76.91	1.17	0.132	280.5
		Vegetable soup with rice	279.57	5.42	43.51	1.84	11.57	6.52	40.49	108.31	3.47	0.132	163.41
		Traditional Genova vegetable soup	309.29	7.19	43.19	2.74	14.34	8.18	85.24	117.88	3.96	0.132	148.2
		Pasta with eggplants	315.34	7.18	48.61	4.03	10.88	4.16	128.84	86.24	1.75	0.132	272.08
		Artichoke risotto	317.58	6.27	55.94	1.21	7.64	3	87	108.01	1.53	0.132	243.6
		Soup with rice and peas	190.45	5.99	26.57	2.22	6.06	3.08	101.18	71.32	1.41	0.132	180.08
		Pasta with pumpkin	319.3	7.86	48.45	3.27	10.34	5.45	38.59	76.61	1.62	0.132	179.25
		Pasta with capers and olives	304.41	8.04	46.97	2.25	8.71	3.14	261.41	30.42	1.59	0.001	161.64
		Creamy potato barley soup	224.5	6.04	33.54	0.86	6.28	4.17	34.65	69.15	1.49	0.132	109.38
		Soup with rice and spinaches	182.9	6.24	25.14	0.29	5.73	1.46	92.28	105.71	2.22	0.132	161.88
		Soup with rice and cabbage	221.8	5.97	34.64	2.04	5.78	2.56	32.55	105.97	1.4	0.132	165.08
		Rice with creamy leek	323.71	6.51	56.81	1.98	7.94	2.71	46.35	124.35	1.81	0.132	246.54
		Tomato pizza	272.64	5.93	45.43	2.57	6.85	3.54	91.48	32.13	1.52	0	151.55
		Vegan lasagna	303.44	11.4	31.21	4.63	15.42	7.38	207.76	279.97	3.42	0.005	316.58
		Pasta with butter and parmesan	342.98	12.02	46.15	1.57	10.61	2.1	59.18	94.53	1.06	0.228	269.82
		Egg pasta with tomato sauce	303.3	8.64	43.02	3.43	10.93	3.14	145.83	90.31	1.8	0.306	371.72
		Pasta with tomato sauce and ricotta cheese	321	7.81	49.12	4.44	10.92	3.35	117.47	67.86	1.76	0	272.72
		Parmesan rice	354.18	11.41	54.69	0.2	7.49	0.74	54.34	103.28	1.11	0.228	338.42
		Pasta with tomato sauce and butter	332.36	8.14	51.03	4.29	10.99	3.24	126.46	92.51	1.72	0.205	290.67
		Mushroom risotto	298.82	5.04	55.62	0.55	6.81	1.42	23.44	57.21	1.58	0.086	307.24
		Pasta with caciotta cheese	337.06	9.06	46.95	2.29	14.93	2.1	159.26	218.7	1.13	0.493	358.22
		Parmesan rice soup	184.7	8.14	23.78	0.42	3.77	0.38	33.83	61.12	0.5	0.139	173.45
		Dumplings with tomato sauce	368.01	6.98	60.76	4.29	11.06	6.23	129.52	94.67	3.08	0.224	254.6
		Rice with vegetables	335.2	7.57	57.78	2.46	7.62	2.74	67.69	77.64	1.61	0.111	262.19
		Pasta with tomato sauce and mozzarella cheese	337.16	9.1	48.95	4.22	12.28	3.36	70.66	136.82	1.25	0.421	298.3
		Vegetable summer soup	191.18	5.51	26.81	2.43	6.85	2.72	33.12	61.56	1.25	0.166	186.83
		Pasta with tomato sauce, peas and green beans	299.76	4.98	49.38	4.35	11.05	4.65	138.45	71.83	2.13	0.084	268.33
		Baked pasta with bechamel sauce	321.25	7.06	51.26	3.09	11.12	2.31	52.19	102.41	1.14	0.288	231.7
		Pizza Margherita	386.14	14.78	45.81	2.92	15.1	3.54	211.48	304.63	1.74	1.14	561.55
		Semolina gnocchi	359.47	13.34	43.43	8.03	15.16	1.69	136.66	278.69	0.89	1.227	456.58
		Meat filled pasta with tomato sauce	294.32	13.65	27.16	2.84	9.6	11.66	132.11	207.16	2.04	0.132	369.22
		Lasagna	454.6	18.84	49.34	6.13	19.41	3.35	216.56	236.92	2.34	1.338	1120.22
		Pasta with Italian meat sauce	343.35	9.49	48.28	3.6	13.46	3.35	140.68	84.56	2	0.459	653.67
		Pasta with trout sauce	312.44	6.72	47.57	2.99	12.79	3.12	104.6	34.66	1.77	0.508	285.78
		Pasta with tuna	333.84	7.21	47.82	2.99	16.75	3.12	163.74	31.49	1.79	0.613	451.78
		Pasta Amatriciana	362.86	11.68	47.97	3.34	13.83	3.17	405.36	84.76	1.81	0.245	347.79
		Pasta with tomato sauce and anchovies	299.49	6.11	47.59	2.99	10.91	3.13	411.99	45.41	1.91	1.568	248.96
		Tortellini with butter and parmesan	383.18	19.68	33.84	2.24	17.59	1.71	1087.74	216.98	1.36	0.228	365.12
		Gnocchi with Italian meat sauce	434.91	11.84	60.76	4.29	16.82	6.23	147.13	96.47	3.66	0.878	1027.1
		Tortellini with tomato sauce	344.38	14.13	36.42	4.65	16.99	3.11	1151.04	188.93	2.02	0.079	339.66
		Tortellini with butter and sage	356.58	17.88	33.8	2.21	15.09	1.71	1036.7	137.88	1.35	0.01	243.96
		Rice salad	387.57	11.64	56.53	1.38	13.05	1.95	122.15	102.83	1.79	0.599	416.57
		Pasta salad	369.24	12.15	47.06	2.37	15.85	2.46	89.31	110.17	1.49	0.805	388.82
		Polenta with Italian meat sauce	414.15	13.71	59.75	2.14	14.84	3.12	106.06	66.16	2.41	0.786	1021.35
		Creamy tuna rice	357.96	7.93	54.9	0.11	16.09	0.74	334.85	61.35	1.73	0.735	475.39
		Pasta with ham	337.52	9.28	49.11	2.29	12.43	2.23	146.54	64.08	1.2	0.176	292.82
		Pasta au gratin	429.95	18.53	45.75	3.82	17.87	2.65	379.52	194.42	1.53	0.566	589.7
	Second-course dishes	Chickpeas with olive oil	250.8	8.78	28.14	2.22	12.57	8.16	3.85	85.21	3.84	0	62.55
		Chickpea and zucchini vegan frittata	234.4	8.5	24.58	6.52	11.96	6.03	37.65	33.73	2.65	0	120.85
		Chickpeas flour pie	261.8	9.01	28.49	6.83	13.52	6.53	39.15	28.26	2.94	0	92.45
		Soya cutlet	190.43	9.84	13.79	2.48	9.26	3.73	1.3	59.96	4.2	0	38.35
		Vegan cutlet	162.93	5.11	20.71	3.79	7.28	3.42	39.46	19.83	1.59	0	51.61
		Tofu cream with olives	141.69	10.77	1.87	0.36	8.27	0.83	216.12	67.63	1.67	0.001	157.87
		Legume croquettes	221.71	5.68	30.23	1.95	9.24	7.22	4.34	55.16	3.56	0	54.45
		Beans with tomato sauce	225.55	6	26.52	3.27	12.43	9.99	122.25	75.96	4.7	0	89.35
		Chickpea hamburger	293.64	9.03	37.48	2.82	13.78	8.54	51.85	98.41	4.09	0	69.99
		Tofu hamburger	333.37	7.79	47.71	2.53	16.95	2.65	352.02	121.44	3.05	0	220
		Vegan hamburger	249.15	7.17	35.29	2.97	8.37	5.13	14.75	37.46	1.66	0	183.95
		Chickpea hummus	277.18	15.97	20.24	1.53	11.03	7.68	3.2	201.11	4.75	0	56.75
		Lentils with tomato sauce	136.73	5.47	13.85	1.98	6.35	4.39	94.14	31.95	2.54	0	146.03
		Stew peas	119.6	5.36	8.09	5.09	6.56	7.61	155.55	25.26	2.42	0	71.45
		Chickpea and millet croquettes	276.4	8.27	37.84	1.28	9.7	6.91	4.42	40.51	3.19	0	71.38
		Seitan with spinaches	167.4	7.34	7.52	0.97	16.47	2.82	390.85	105.61	4.38	0.023	85.95
		Tempeh with vegetables	307.09	14.45	21.42	5.58	17.62	9.59	792.53	122.13	3.52	0.011	203.7
		Pan-fried tofu	280.35	10.58	31.37	1.18	12.75	2.07	751.34	72.9	2.21	0	187.35
		Potatoes and white beans	296.25	6.22	43.58	2.99	12.69	9.64	38.86	73.13	4.5	0	93.15
		Eggplant and chickpea stew	127.69	6.4	11.12	4.4	4.5	4.85	49.75	42.21	1.47	0	106.5
		Backed tofu with lemon and herbs	223.21	12.78	10.98	1.09	14.6	1.24	58.97	123.71	3.14	0.005	249.15
		Frittata with spinaches	132.18	10.12	1.3	0.3	8.66	0.76	121.04	99.01	2.11	0.804	224.3
		Frittata with herbs	118.18	9.84	0.14	0.14	7.3	0	81.04	67.81	0.95	0.804	210.7
		Frittata with zucchini	124.78	9.95	0.86	0.85	7.8	0.42	84.64	75.29	1.09	0.804	238.7
		Caprese salad	218.06	16.7	3.51	3.47	12.6	1.44	172.06	391.28	0.45	1.596	641.08
		Potato frittata	215.8	11.64	16.34	0.92	10.09	1.8	94.09	101.71	1.86	0.857	263.05
		Omelette	133.3	11.19	0.41	0.4	7.79	0	75.65	50.42	1.13	0.889	261.65
		Asiago cheese	178	12.8	0	0	16.05	0	380	385	0.35	0	512
		Caciotta cheese	169	13.7	0.28	0.14	10.9	0	255	313	0.14	0.68	432.5
		Crescenza cheese	196.7	16.31	1.33	1.33	11.27	0	245	389.9	0.07	0	344.4
		Montasio cheese	188.5	15.1	0.5	0.5	12.7	0	850	475	0.15	0	432.5
		Provolone cheese	170	13.3	0	0	12.8	0	438	378	0.26	0.73	432.5
		Frittata	106	8.91	0.14	0.14	6.37	0	62.2	38.41	0.94	0.725	173.08
		Mozzarella cheese	169	14.5	0.16	0	9.43	0	128.05	169	0.07	0.293	533
		Scrambled eggs	100.12	8.23	0.17	0.17	6.38	0	63	39.11	0.94	0.732	193.92
		Roast lamb	447.45	29.6	25.13	1.23	17.96	2.7	68.34	30.44	2.58	1.368	2336.13
		Lamb stew	281.7	24.34	0.83	0.06	14.69	0	67.43	8.98	1.21	1.368	2283.78
		Roast beef	146.17	6.17	1.61	0.91	20.94	0.36	34.57	11.82	2.52	1.044	2334.72
		Balsamic braised beef	236.7	18.58	0	0	17.3	0	53.03	5.41	1.74	1.962	2330.58
		Veal with lemon	142.8	5.33	4.39	0.11	19.16	0.25	85.86	12.33	1.89	0	2333.7
		Veal cutlets	145.29	4.58	5.48	0.38	20.78	0.22	128.48	27.72	2.17	0.174	2366.78
		Beef scallops with tomato sauce	261.66	18.7	4.77	0.48	18.11	0.51	75.59	11.15	1.98	1.962	2359.7
		Beef burger with tomato sauce	266.61	21.18	0.78	0.78	17.75	0.51	98.58	14.38	2.05	1.967	2408.02
		Beef stew with potatoes	347.69	19.97	19.55	2.45	20.33	2.91	116.16	36.49	3.16	1.962	2429.15
		Meatballs with parsley	292.66	20.07	7.33	1.24	20.43	1	135.5	56.65	2.79	2.161	2416.99
		Beef stew with carrots and peppers	265.91	19.76	2.95	2.19	18.36	1.77	82.05	14.77	2.11	1.962	2352.32
		Baked meatballs with tomato sauce	307.35	21.1	8.76	1.47	20.37	0.96	163.96	36.18	2.56	2.136	2443.45
		Beef with tomato sauce	139.65	6.4	0.95	0.94	19.1	0.64	141.75	21.36	2.19	0	2398.85
		Boiled beef with tomato sauce	254.85	19.72	0.95	0.94	17.84	0.64	109.08	15.96	2.12	1.962	2398.85
		Meatloaf	323.9	26.47	0.58	0.57	20.75	0	104.93	76.82	1.97	2.326	2490.45
		Beef burger	256.97	18.97	3.51	0.23	18.14	0.14	74.75	12.66	1.89	2.006	2342.97
		Meatballs with tomato sauce	263.86	19.05	4.36	1.08	18.51	0.58	108.85	20.24	2.14	2.006	2383.07
		Beef/pork meatballs with tomato sauce	244.57	16.12	4.55	1.27	20	0.7	137.81	54.45	1.86	1.284	1532.34
		Beef scallops	151.66	5.81	3.46	0.09	21.21	0.17	28.7	8.51	2.54	1.047	2343.08
		Beef strips	140.4	6.1	0.51	0	20.81	0	28.19	7.15	2.48	1.044	2330.58
		Roast pork	170.1	10.8	0	0	18.2	0	50.87	10.81	1.02	0.36	527.88
		Breaded pork cutlets	219.03	12.17	7.03	0.48	20.63	0.29	101.75	29.92	1.43	0.534	571.86
		Roast pork ham	179.1	11.8	0	0	18.21	0	50.92	10.81	1.02	0.36	531.15
		Pork burger	190.37	11.19	3.51	0.23	19.04	0.14	72.59	18.06	1.17	0.404	540.27
		Pork stew	170.1	10.8	0	0	18.2	0	50.87	10.81	1.02	0.36	527.88
		Roast turkey	140.77	5.75	1.81	1.04	20.31	0.36	101.98	14.13	0.79	1.458	384.42
		Roast chicken thighs	205.5	9.59	0	0	30.02	0	121.7	16.51	1.16	0.585	565.08
		Turkey breasts with lemom	149.2	5.74	3.65	0.2	20.58	0.17	95.71	10.47	0.8	1.458	382.36
		Turkey breasts	135	5.69	0.72	0.13	20.18	0	95.6	9.46	0.74	1.458	380.28
		Chicken breasts with basil and parsley sauce	184.7	9.95	4.66	0.18	18.92	0.56	76.67	31.61	1.18	0.356	378.04
		Sage and butter turkey	136.65	5.84	0.77	0.17	20.2	0	96.65	10.34	0.74	1.467	409.6
		Turkey stew	155.04	6.81	2.47	1.7	20.6	0.77	114.2	15.85	0.93	1.458	415
		Turkey and chicken sausage	156.5	7.8	0.4	0.07	21.23	0	93.75	10.76	0.8	1.005	404.35
		Sage and butter chicken	139.35	7.5	0.05	0.04	18.04	0	74.15	10.79	0.69	0.36	373.6
		Chicken breasts	137.7	7.35	0	0	18.02	0	73.1	9.91	0.7	0.351	344.28
		Breaded chicken breasts	186.63	8.72	7.03	0.48	20.45	0.29	123.98	29.02	1.11	0.525	388.26
		Chicken fingers	151.9	7.4	2.93	0.07	18.42	0.17	73.21	10.92	0.76	0.351	346.36
		Cod croquettes	163.27	5.23	7.59	0.37	21.5	0.59	99.62	15.53	0.81	1.517	372.03
		Hake croquettes	168.77	6.09	7.59	0.37	20.95	0.37	136.36	38.49	1.37	1.165	1177.23
		Sole fillets au gratin	140.95	5.03	3.5	0.23	20.6	0.14	140.3	57.21	0.42	1.837	609.87
		Breaded sole fillets	192.92	6.95	9.38	0.65	23.65	0.38	192.62	79.28	0.91	2.098	672.12
		Cod fillets au gratin	137.43	4.72	3.5	0.23	20.38	0.36	89.92	9.83	0.64	1.452	354.67
		Hake fillets au gratin	142.93	5.58	3.5	0.23	19.83	0.14	126.66	32.79	1.2	1.1	1159.87
		Breaded bass fillets	240.44	10.69	9.38	0.65	27.06	0.38	121.78	33.19	1.02	5.024	474.12
		Hake fillets with tomato sauce	136.01	5.62	0.95	0.94	19.92	0.64	164.66	38.39	1.49	1.1	1222.08
		Cod fillets with tomato sauce	130.51	4.76	0.95	0.94	20.47	0.86	127.92	15.43	0.93	1.452	416.88
		Cuttlefish with peas	156.69	5.54	6.2	2.56	18.88	3.53	365.6	35.59	1.45	3.465	834.68
		Baked John Dory	112.36	3.62	0	0	19.93	0.22	71.87	4.88	0.54	1.452	348.61
		Baked dogfish	171.98	4.64	5.86	0.14	26.45	0.34	137.92	14.91	0.53	2.145	1275.64
		Dogfish cutlet	167.37	3.87	5.48	0.38	27.87	0.22	180.48	29.79	0.78	2.319	1307.68
		Crispy baked cod sticks	243.35	5.84	24.3	1.17	21.37	2.9	66.11	25.89	1.86	1.32	360.35
		Baked codfish balls	167.46	8.35	0.03	0.03	23.01	0.22	118.25	63.1	0.77	1.758	456.25
		Tuna salad	148.85	3.73	10.93	2.29	17.02	1.76	152.72	19.75	0.8	1.225	522.2
		Baked anchovies with breadcrumbs	199.29	11.23	5.75	0.47	19.35	0.24	102.3	94.76	2.79	0.62	111.04
		Tuna pie	185.8	8.24	8.74	0.53	18.47	0.9	174.4	17.77	0.96	1.399	560.6
		Breaded cod medallions	147.3	5.18	4.29	0.29	21.06	0.4	99.5	14.39	0.74	1.517	369.69
		Breaded hake medallions	152.8	6.04	4.29	0.29	20.51	0.18	136.24	37.34	1.3	1.165	1174.89
		Breaded bass medallions	198.34	9.23	4.29	0.29	24.69	0.18	79.04	15.67	0.63	4.828	426.89
		Tuna in olive oil	96	3.48	0.51	0	15.65	0	135	0.5	0.25	1.225	500
		Anchovy croquettes	222.8	10.72	6.52	0.35	24.48	0.72	154.58	201.74	3.29	1.102	265
		Potato gateau	262.9	10.11	29.36	1.49	11.22	3.24	190.24	49.79	2.32	0.461	314.55
		Quiche Lorraine	363	25.11	18.46	1.2	14.76	1.89	574.95	202.93	2.71	0.58	460.49
		Frittata with ham	141.43	11.22	0.23	0.14	9.93	0	195.04	68.56	1.04	0.824	329.95
		Baked ham	77.5	4.6	0.3	0	8.75	0	380	2.5	0.3	0.065	397.5
		Dry cured ham	124	7.7	0.15	0.15	13.6	0	1090	8	0.35	0	397.5
		Dry cured ham and ricotta cheese	156.2	10.75	2.6	2.6	12.5	0	596	103.6	0.36	0	402.75
		Veal rolls with ham	162.26	7.3	0.56	0.05	23.53	0	246.59	9.1	2.55	1.047	2420.5
		Potato pie	302.99	13.05	29.45	2.87	15.19	2.84	304.68	229.97	1.95	0.991	562.97
	Side dishes	Braised chard	69.6	5.75	2.45	1.8	1.53	2.7	80.05	37.51	1.28	0	151.35
		Broccoli with olive oil	94.5	5.6	4.65	4.65	4.53	4.65	18.25	42.01	1.2	0	101.85
		Braised artichokes	94.5	5.3	3.75	2.85	4.08	8.25	199.75	129.01	1.5	0	65.85
		Sliced carrots	85.5	5.51	7.9	6.12	0.68	2.72	44.3	25.56	0.25	0	48.7
		Green beans with olive oil	81	5.15	3.6	3.6	3.18	4.35	3.25	52.51	1.35	0	94.35
		Fennel salad	71.16	5.6	3.16	2.64	1.23	3.12	26.65	44.41	0.24	0	73.95
		Fresh tomato salad	68.16	5.31	2.99	2.98	1.06	1.44	4.11	9.78	0.15	0	70.35
		Mixed green salad with cucumber	74.59	5.48	4.35	3.78	1.3	1.93	18.72	31.15	0.46	0	58.85
		Mixed green salad	78.62	5.55	4.93	4.16	1.48	2.61	28.55	43.61	0.56	0	60.85
		Green salad	60.4	5.28	1.54	1.54	1.29	1.05	6.55	31.51	0.56	0	45.05
		Spinach with olive oil	97.5	6.05	4.35	0.6	5.13	2.85	150.25	117.01	4.35	0	67.35
		Zucchini au gratin	84.03	5.47	5.81	2.89	2.27	1.7	29.75	32.46	0.63	0	123.83
		Sauteed zucchini	69.75	5.39	2.7	2.69	1.87	1.58	13.75	28.06	0.54	0	121.35
		Eggplants with tomato sauce	87.76	5.73	4.8	4.8	1.94	4.67	27.75	29.73	0.5	0	74.65
		Cabbage with tomato sauce	95.82	5.26	6.46	6.45	3.45	4.86	45.05	152.75	1.71	0	102.85
		Field mushrooms with parsley	82.95	5.6	3.68	1.5	3.48	2.55	7.75	15.01	1.8	0	325.35
		Green bean with tomato sauce	88.32	5.26	4.36	4.35	3.6	4.86	48.05	60.95	1.66	0	146.35
		Peppers au gratin	134.64	7.53	13.01	7.46	2.33	5.49	237.67	20.33	0.65	0.001	125.54
		Peppers with olive oil	99.9	5.75	8.97	7.2	1.62	4.8	7.75	7.21	0.32	0	113.85
		Mix of potatoes, carrots and green beans	106.91	5.28	11.34	3.15	2.13	2.87	14.17	28.66	0.89	0	56.35
		Backed potatoes	165.75	5.27	24.3	1.17	3.27	2.7	0.91	21.46	1.37	0	52.35
		Boiled potatoes with olive oil	165.75	5.27	24.3	1.17	3.27	2.7	0.91	21.46	1.37	0	52.35
		Crispy backed potatoes	165.75	5.27	24.3	1.17	3.27	2.7	0.91	21.46	1.37	0	52.35
		Sauteed potatoes	165.75	5.27	24.3	1.17	3.27	2.7	0.91	21.46	1.37	0	52.35
		Stewed early potatoes	159.6	5.45	23.85	0.3	2.85	1.95	34.75	15.01	0.9	0	52.35
		Fennels au gratin	96.53	6.43	6.28	3.45	2.45	4	57.81	78.41	0.37	0.053	115.29
		Spinachs with butter and parmesan	106.39	6.44	4.4	0.64	6.38	2.85	176.37	157.09	4.36	0.114	143.56
		Carrots with butter	97.95	4.9	11.43	9.04	0.98	4.05	65.75	38.39	0.36	0.009	78.4
		Vegetables au gratin	83.53	4.06	7.55	4.77	2.9	3.52	40.09	52.48	0.45	0.084	141.92
		Baked asparagus with bechamel sauce	103.86	4.77	7.86	4.99	6.23	2.9	36.17	96.73	1.37	0.21	220.26
		Baked caulifower with bechamel sauce	106.76	5.69	7.16	3.64	5.04	3.47	43.87	100.03	0.48	0.21	158.86
		Fennels with butter	86.59	6.14	3.99	3.34	2.78	3.9	59.37	95.59	0.31	0.114	164.56
		Mashed potatoes	212.76	8.23	26.62	3.45	6.02	2.7	47.22	117.42	1.38	0.34	212.95
		Potato croquettes	200.58	6.53	28.28	1.5	5.31	2.86	37.04	37.23	1.7	0.184	128.38
		Cauliflower with anchovy suace	90.7	6.2	3.2	2.55	3.99	3.3	189.25	61.61	0.75	0	66.95
		Bread	110.4	0.64	21.76	1.1	3.28	1.54	204.8	12.44	0.5	0	35.6
		Fruit	89.25	0.39	17.4	14.84	1.05	2.96	5.18	21.75	0.27	0	59.55

## Sheet: Table SM4
		TABLE SM4: the less impacting vegan menu (average weekly GHGE = 1742 g of CO2eq)
		WEEK 1	WEEK 2
	DAY 1	Creamy potato barley soup	Pasta with zucchini
		Chickpeas with olive oil	Chickpea hummus
		Spinach with olive oil	Cabbage with tomato sauce
		Bread	Bread
		Fruit	Fruit
	DAY 2	Soup with rice and spinaches	Rice and potatoes
		Tofu cream with olives	Soya cutlet
		Mixed green salad	Fennel salad
		Bread	Bread
		Fruit	Fruit
	DAY 3	Pasta with peas	Creamy vegetable pasta (version 2)
		Eggplant and chickpea stew	Seitan with spinaches
		Backed potatoes	Sliced carrots
		Bread	Bread
		Fruit	Fruit
	DAY 4	Soup with rice and cabbage	Pasta and potatoes
		Tofu hamburger	Legume croquettes
		Mixed green salad with cucumber	Green salad
		Bread	Bread
		Fruit	Fruit
	DAY 5	Creamy vegetable pasta (version 1)	Soup with rice and peas
		Chickpea hamburger	Vegan cutlet
		Fresh tomato salad	Stewed early potatoes
		Bread	Bread
		Fruit	Fruit

## Sheet: Table SM5
		TABLE SM5: the less impacting vegetarian menu (average weekly GHGE = 2570 g of CO2eq)
		WEEK 1	WEEK 2
	DAY 1	Pasta with peas	Pasta with tomato sauce and mozzarella cheese
		Frittata with herbs	Chickpea hummus
		Mixed green salad	Green salad
		Bread	Bread
		Fruit	Fruit
	DAY 2	Vegetable summer soup	Creamy potato barley soup
		Vegan cutlet	Seitan with spinaches
		Potato croquettes	Baked caulifower with bechamel sauce
		Bread	Bread
		Fruit	Fruit
	DAY 3	Creamy chickpea pasta	Creamy bean pasta
		Caciotta cheese	Provolone cheese
		Braised artichokes	Mixed green salad with cucumber
		Bread	Bread
		Fruit	Fruit
	DAY 4	Baked pasta with bechamel sauce	Pasta and potatoes
		Legume croquettes	Soya cutlet
		Vegetables au gratin	Mashed potatoes
		Bread	Bread
		Fruit	Fruit
	DAY 5	Creamy lentil pasta	Traditional Genova vegetable soup
		Scrambled eggs	Frittata
		Sliced carrots	Spinach with olive oil
		Bread	Bread
		Fruit	Fruit

## Sheet: Table SM6
	TABLE SM6: the less impacting omnivorous menu with no red meat (average weekly GHGE = 2678 g of CO2eq)
		WEEK 1	WEEK 2
	DAY 1	Pasta with peas	Tomato pizza
		Frittata	Scrambled eggs
		Fennel salad	Braised artichokes
		Bread	Bread
		Fruit	Fruit
	DAY 2	Creamy chickpea pasta	Creamy potato barley soup
		Baked anchovies with breadcrumbs	Anchovy croquettes
		Spinach with olive oil	Mixed green salad with cucumber
		Bread	Bread
		Fruit	Fruit
	DAY 3	Pasta and potatoes	Traditional Genova vegetable soup
		Chicken breasts	Chicken fingers
		Backed potatoes	Mixed green salad
		Bread	Bread
		Fruit	Fruit
	DAY 4	Creamy bean pasta	Creamy lentil pasta
		Caciotta cheese	Provolone cheese
		Sliced carrots	Fresh tomato salad
		Bread	Bread
		Fruit	Fruit
	DAY 5	Pasta with tomato sauce and anchovies	Vegetable summer soup
		Legume croquettes	Soya cutlet
		Green salad	Potato croquettes
		Bread	Bread
		Fruit	Fruit

## Sheet: Table SM7
		TABLE SM7: the less impacting omnivorous menu (average weekly GHGE = 3578 g of CO2eq)
		WEEK 1	WEEK 2
	DAY 1	Pasta with peas	Creamy potato barley soup
		Beef/pork meatballs with tomato sauce	Roast pork
		Braised artichokes	Spinach with olive oil
		Bread	Bread
		Fruit	Fruit
	DAY 2	Creamy chickpea pasta	Creamy lentil pasta
		Provolone cheese	Caciotta cheese
		Sauteed potatoes	Boiled potatoes with olive oil
		Bread	Bread
		Fruit	Fruit
	DAY 3	Vegetable soup with rice	Pasta with capers and olives
		Baked anchovies with breadcrumbs	Anchovy croquettes
		Green salad	Mixed green salad
		Bread	Bread
		Fruit	Fruit
	DAY 4	Traditional Genova vegetable soup	Creamy bean pasta
		Scrambled eggs	Frittata
		Carrots with butter	Sliced carrots
		Bread	Bread
		Fruit	Fruit
	DAY 5	Tomato pizza	Pasta with pesto sauce
		Chicken fingers	Chicken breasts
		Fresh tomato salad	Mixed green salad with cucumber
		Bread	Bread
		Fruit	Fruit

## Sheet: Table SM8
		TABLE SM8: the most impacting vegan menu (average weekly GHGE = 2937 g of CO2eq)
		WEEK 1	WEEK 2
	DAY 1	Lemon risotto	Pasta with tomato sauce and oregano
		Eggplant and chickpea stew	Vegan hamburger
		Zucchini au gratin	Braised chard
		Bread	Bread
		Fruit	Fruit
	DAY 2	Pasta with eggplants	Pasta with tomato sauce
		Soya cutlet	Backed tofu with lemon and herbs
		Fresh tomato salad	Green bean with tomato sauce
		Bread	Bread
		Fruit	Fruit
	DAY 3	Pasta with vegetables	Pasta marinara
		Lentils with tomato sauce	Chickpea and zucchini vegan frittata
		Peppers au gratin	Cabbage with tomato sauce
		Bread	Bread
		Fruit	Fruit
	DAY 4	Vegan lasagna	Pasta with tomato sauce and basil
		Chickpeas flour pie	Tofu cream with olives
		Sauteed zucchini	Peppers with olive oil
		Bread	Bread
		Fruit	Fruit
	DAY 5	Soup with rice and spinaches	Tomato risotto
		Tofu hamburger	Seitan with spinaches
		Field mushrooms with parsley	Green beans with olive oil
		Bread	Bread
		Fruit	Fruit

## Sheet: Table SM9
		TABLE SM9: the most impacting vegetarian menu (average weekly GHGE = 4723 g of CO2eq)
		WEEK 1	WEEK 2
	DAY 1	Semolina gnocchi	Parmesan rice
		Lentils with tomato sauce	Frittata with herbs
		Field mushrooms with parsley	Sauteed zucchini
		Bread	Bread
		Fruit	Fruit
	DAY 2	Pasta with tomato sauce and mozzarella cheese	Tomato risotto
		Caprese salad	Frittata with zucchini
		Braised chard	Spinachs with butter and parmesan
		Bread	Bread
		Fruit	Fruit
	DAY 3	Pizza Margherita	Mushroom risotto
		Eggplant and chickpea stew	Mozzarella cheese
		Vegetables au gratin	Baked caulifower with bechamel sauce
		Bread	Bread
		Fruit	Fruit
	DAY 4	Vegan lasagna	Egg pasta with tomato sauce
		Omelette	Backed tofu with lemon and herbs
		Fennels with butter	Baked asparagus with bechamel sauce
		Bread	Bread
		Fruit	Fruit
	DAY 5	Pasta with caciotta cheese	Lemon risotto
		Vegan hamburger	Asiago cheese
		Green bean with tomato sauce	Mashed potatoes
		Bread	Bread
		Fruit	Fruit
